# Supplementary material for: A point mutation in the zinc-finger transcription factor CqLOL1 controls the green flesh color in chieh-qua (Benincasa hispida Cogn. var. Chieh-qua How)
Source: Front Plant Sci. 2024 Oct 21;15:1388115. doi: 10.3389/fpls.2024.1388115 (PMC11532076; doi:10.3389/fpls.2024.1388115)
Supplement: Supplementary file 2 [file Table1.xls]

## Sheet: Table S1
Table S1 Genome resequencing data statistics
Sample_ID	Clean_Reads	Clean_Base	Q20(%)	Q30(%)	GC(%)	mapped reads(%)
J16	223499752	33395895974	99.54	96.65	35.59	99.75
FJ5	234738026	35069775244	99.47	96.26	34.65	99.28
G	203218292	30322284648	98.95	93.86	34.5	99.77
W	212231822	31669030088	98.86	93.48	34.17	99.84

## Sheet: Table S2
Table S2 Primer used in gene mapping
Primer Name	Position	Forward primer (5'→3')	Reverse primer (5'→3')
Fc_1	10403520	ACGAAAACTGAGGTCTAGAATGTGT	AGCCTATACTAAATCTGCTTGTGGT
Fc_2	11529760	TACTTATGCGCTTATACACCT	GAGTTTCTAGTTCAAAACGACT
Fc_3	11940480	CAGGAAAAAAGTCATTTGACGAGAG	GCCCAAAATTCTTGTAGTGAGAGAT
Fc_4	12239520	GAGTAATAATAGCCTTCACGAT	TGGCTCTGCATCTACATCA
Fc_5	12961520	TAACCCTTCAAATTCTACCTTCACC	TTTTTTTTCTCTCTCTCTAGGTGGG
Fc_6	14179520	ACTGAGCAAAATCAAGAAGTGAAGT	GGTTACATTCACCCGTTACTTTTAT
Fc_7	16851440	TCCAACTAGTTTGAATTATTGGAGT	TCTATTTATAGAGTTCTCTGGTGGG
Fc_8	20278080	AAAAAGACTCCGTAGTTTTTTCTCC	GTTTCGTCACCATGCTCTTATACAT
Fc_9	11669840	AGGTTCCTTCGTTCTATTTG	TTCGTGGTCCTTGCTGT
Fc_10	11749680	CCAAGTCCAGGATTTAGAATCCAAA	TGGGTGACCTCCTAGAAATTTTCCT
Fc_11	12569280	TTATCGCAGTCTATCACGAATAGAT	CTAAACTCACTTTGACAAACGTGAT
Fc_12	12801680	AACTAGCGTAGATCACCTAAAG	TCCAAACCCAGACAATAAG
Fc_13	12365053	TCAGTAACTTCGCTTGCC	GCCTATGCTTACCATAGTCC
GF-dCAPS	12376791	GGAAGAGGAAGAACGGATATACCGG	TAGCTACACAGAGCCAGCTTGTGTG

## Sheet: Table S3
Table S4 Primer used in RT-qPCR
Primer Name	Forward primer (5'→3')	Reverse primer (5'→3')
3670	TGAAGGATGAGATAGCAAAGTGT	AAAGCACGCCCAAGGAC
3680	AGGGTTTGACATGGTATGCAA	CCCGCAATATAACTTGGTTCTC
3690	TAAGGTCACCGTTCACGATAG	TTCAACATCTGAGGTTGGAAA
3700	TACCACCGTACCGCCTACAGT	ACTGACCGTGCTCCATATTGATA
3710	GAACCAAGCCCCACCTG	CCTTCCTGTATGTCTGTAAATCG
3720	CCGACCTGACAGCCTTACC	CAATAGCCTGAGCACCCAAT
UBQ	CCTTGCCGACTACAACATCC	GCACTCCTTCCTAAGCCTCT

## Sheet: Table S4
Table S5 Information of 45 bitter gourd germplasms
Sample ID	Smaple name	Generation	Flesh color
1	17002	inbred line	Green
2	17011	inbred line	Green
3	17016	inbred line	Green
4	17025	inbred line	Green
5	17046	inbred line	Green
6	17056	inbred line	Green
7	17048	inbred line	Green
8	17060	inbred line	Green
9	17062	inbred line	Green
10	17063	inbred line	Green
11	17068	inbred line	Green
12	17075	inbred line	Green
13	17076	inbred line	Green
14	17097	inbred line	Green
15	17028	inbred line	Green
16	17023	inbred line	Green
17	1714	inbred line	Green
18	14033	inbred line	Green
19	19FJ5	inbred line	Green
20	LvxianziF1	commercial F1	Green
21	GuiyaF1	commercial F1	Green
22	JiangcuiF1	commercial F1	Green
23	BaoyuF1	commercial F1	Green
24	0401	inbred line	White
25	0504	inbred line	White
26	T13	inbred line	White
27	A2	inbred line	White
28	B4	inbred line	White
29	C31	inbred line	White
30	D222	inbred line	White
31	D412	inbred line	White
32	E1	inbred line	White
33	1722	inbred line	White
34	1748	inbred line	White
35	17069	inbred line	White
36	17045	inbred line	White
37	17084	inbred line	White
38	17085	inbred line	White
39	17080	inbred line	White
40	17037	inbred line	White
41	1518	inbred line	White
42	1519	inbred line	White
43	YuenongF1	commercial F1	White
44	YuexiuF1	commercial F1	White
45	GuanhuaF1	commercial F1	White
